# Supplementary material for: PANoptosis-related genes in rheumatoid arthritis synovial tissue: screening, validation, and functional implications
Source: Front Immunol. 2026 Jan 28;17:1737366. doi: 10.3389/fimmu.2026.1737366 (PMC12926709; doi:10.3389/fimmu.2026.1737366)
Supplement: Supplementary file 1 [file Table1.xlsx]

## Sheet: Apoptosis
KEGG database		AmiGo2 database		Union-Related Genes			Intersection-Core Genes
TNFSF10		MTRNR2L9		TNFSF10			FADD
TNFRSF10A		MTRNR2L5		TNFRSF10A			TNFRSF1A
TNFRSF10B		MTRNR2L2		TNFRSF10B			CFLAR
FASLG		XKR5		FASLG			CASP8
FAS		TP53BP2		FAS			CASP6
FADD		DNASE1L3		FADD			CASP3
TNF		XKR4		TNF			CASP7
TNFRSF1A		AEN		TNFRSF1A			BAX
TRADD		MTRNR2L11		TRADD			HTRA2
CFLAR		COLEC11		CFLAR			DFFA
CASP8		MTRNR2L13		CASP8			DFFB
CASP10		CCAR1		CASP10			ENDOG
CASP6		HRK		CASP6			AIFM1
CASP3		GPER1		CASP3			CASP12
CASP7		BIRC8		CASP7			BIRC2
BID		XIAP		BID			BIRC3
BAX		TNFRSF1A		BAX			XIAP
BAK1		FAP		BAK1			BCL2L1
DIABLO		NAIF1		DIABLO			BCL2
SEPTIN4		PAK2		SEPTIN4			RIPK1
HTRA2		FADD		HTRA2			TP53
CYCS		ERN2		CYCS			HRK
APAF1		CIDEA		APAF1			TP53AIP1
CASP9		AIFM3		CASP9			BBC3
PRF1		PLSCR1		PRF1			CASP2
GZMB		AATF		GZMB			AKT1
TUBA1B		EXOG		TUBA1B
TUBA4A		RFPL1		TUBA4A
TUBA3C		ENDOG		TUBA3C
TUBA1A		CASP4		TUBA1A
TUBA1C		MTRNR2L12		TUBA1C
TUBA8		PAWR		TUBA8
TUBA3E		ACIN1		TUBA3E
TUBA3D		XKR6		TUBA3D
TUBAL3		XKR7		TUBAL3
MCL1		XKR9		MCL1
ACTG1		COL6A1		ACTG1
ACTB		PTGIS		ACTB
SPTA1		PPP1R13B		SPTA1
SPTAN1		TRIAP1		SPTAN1
LMNA		CSRNP2		LMNA
LMNB1		BBC3		LMNB1
LMNB2		DLC1		LMNB2
PARP1		AREL1		PARP1
PARP2		SHARPIN		PARP2
PARP3		PERP		PARP3
PARP4		BCL2		PARP4
DFFA		CASP8		DFFA
DFFB		CIDEC		DFFB
ENDOG		CASP2		ENDOG
AIFM1		SPATA3		AIFM1
ERN1		CIDEB		ERN1
TRAF2		CASP3		TRAF2
ITPR1		BLCAP		ITPR1
ITPR2		BIRC7		ITPR2
ITPR3		ZC3H12A		ITPR3
CAPN1		KDM4A		CAPN1
CAPN2		ACVR1C		CAPN2
CASP12		NPR2		CASP12
EIF2AK3		BOK		EIF2AK3
EIF2S1		HTRA2		EIF2S1
ATF4		DEDD2		ATF4
DDIT3		CASP12		DDIT3
CTSB		DNASE2		CTSB
CTSC		TP53		CTSC
CTSD		MT-RNR2		CTSD
CTSF		RIPK1		CTSF
CTSH		DICER1		CTSH
CTSK		DDIAS		CTSK
CTSL		CASP5		CTSL
CTSO		ELAPOR1		CTSO
CTSS		SIRT2		CTSS
CTSV		DFFA		CTSV
CTSW		CECR2		CTSW
CTSZ		BIRC2		CTSZ
BIRC2		BIRC3		BIRC2
BIRC3		API5		BIRC3
XIAP		DNASE2B		XIAP
BIRC5		RFFL		BIRC5
BCL2L11		TOP2A		BCL2L11
BCL2L1		CSRNP3		BCL2L1
BCL2		CAAP1		BCL2
DAXX		RNF34		DAXX
RIPK1		CSRNP1		RIPK1
DAB2IP		PDCD10		DAB2IP
MAP3K5		FZD3		MAP3K5
MAPK8		BFAR		MAPK8
MAPK10		MTRNR2L10		MAPK10
MAPK9		RPS3		MAPK9
BAD		CASP6		BAD
JUN		CASP7		JUN
FOS		STPG1		FOS
TP53		MOAP1		TP53
HRK		CAPN10		HRK
MAP3K14		MTRNR2L1		MAP3K14
CHUK		MTRNR2L3		CHUK
IKBKB		MTRNR2L4		IKBKB
IKBKG		MTRNR2L6		IKBKG
NFKBIA		MTRNR2L7		NFKBIA
NFKB1		MTRNR2L8		NFKB1
RELA		AKT1		RELA
PTPN13		DFFB		PTPN13
GADD45A		TAOK1		GADD45A
GADD45B		TP53AIP1		GADD45B
GADD45G		GCG		GADD45G
TRAF1		CCAR2		TRAF1
BCL2A1		MADD		BCL2A1
ATM		ELAPOR2		ATM
PIDD1		FOXL2		PIDD1
TP53AIP1		XKR8		TP53AIP1
BBC3		AIFM2		BBC3
PMAIP1		CFLAR		PMAIP1
CASP2		NFKBIZ		CASP2
NGF		VPS54		NGF
NTRK1		BNIP1		NTRK1
IL3		BCL2L14		IL3
IL3RA		SIVA1		IL3RA
CSF2RB		TRPC5		CSF2RB
PIK3CA		CDK5RAP3		PIK3CA
PIK3CD		PYCARD		PIK3CD
PIK3CB		AIFM1		PIK3CB
PIK3R1		STK24		PIK3R1
PIK3R2		BCL2L1		PIK3R2
PIK3R3		BAX		PIK3R3
PDPK1				PDPK1
AKT1				AKT1
AKT2				AKT2
AKT3				AKT3
HRAS				HRAS
KRAS				KRAS
NRAS				NRAS
RAF1				RAF1
MAP2K1				MAP2K1
MAP2K2				MAP2K2
MAPK1				MAPK1
MAPK3				MAPK3
				MTRNR2L9
				MTRNR2L5
				MTRNR2L2
				XKR5
				TP53BP2
				DNASE1L3
				XKR4
				AEN
				MTRNR2L11
				COLEC11
				MTRNR2L13
				CCAR1
				GPER1
				BIRC8
				FAP
				NAIF1
				PAK2
				ERN2
				CIDEA
				AIFM3
				PLSCR1
				AATF
				EXOG
				RFPL1
				CASP4
				MTRNR2L12
				PAWR
				ACIN1
				XKR6
				XKR7
				XKR9
				COL6A1
				PTGIS
				PPP1R13B
				TRIAP1
				CSRNP2
				DLC1
				AREL1
				SHARPIN
				PERP
				CIDEC
				SPATA3
				CIDEB
				BLCAP
				BIRC7
				ZC3H12A
				KDM4A
				ACVR1C
				NPR2
				BOK
				DEDD2
				DNASE2
				MT-RNR2
				DICER1
				DDIAS
				CASP5
				ELAPOR1
				SIRT2
				CECR2
				API5
				DNASE2B
				RFFL
				TOP2A
				CSRNP3
				CAAP1
				RNF34
				CSRNP1
				PDCD10
				FZD3
				BFAR
				MTRNR2L10
				RPS3
				STPG1
				MOAP1
				CAPN10
				MTRNR2L1
				MTRNR2L3
				MTRNR2L4
				MTRNR2L6
				MTRNR2L7
				MTRNR2L8
				TAOK1
				GCG
				CCAR2
				MADD
				ELAPOR2
				FOXL2
				XKR8
				AIFM2
				NFKBIZ
				VPS54
				BNIP1
				BCL2L14
				SIVA1
				TRPC5
				CDK5RAP3
				PYCARD
				STK24

## Sheet: Pyroptosis
NCBI database		GeneCards database		Union-Related Genes		Intersection-Core Genes
ABL1		GSDME		ABL1		AIM2
ADAR		CASP3		ADAR		APIP
ADIPOQ		ELANE		ADIPOQ		CASP1
ADORA1		CASP1		ADORA1		CASP3
ADORA2A		GZMB		ADORA2A		CASP4
ADORA2B		CASP4		ADORA2B		CASP5
ADORA3		GSDMD		ADORA3		CASP6
AGER		TP53		AGER		CASP8
AIM2		DNMT1		AIM2		CHMP3
ALKBH5		EZH2		ALKBH5		CHMP4B
AMIGO2		BAX		AMIGO2		DHX9
ANLN		DNMT3A		ANLN		DNMT1
ANXA1		DNMT3B		ANXA1		DPP9
ANXA3		CYCS		ANXA3		ELANE
APIP		HMGB1		APIP		GBP1
APOA1		IL1B		APOA1		GBP2
APOC3		IRF1		APOC3		GBP3
APOE		TP63		APOE		GBP5
AQP1		IL1A		AQP1		GSDMA
ARID5B		POLA1		ARID5B		GSDMB
ATF6		BAK1		ATF6		GSDMC
ATG5		H2AX		ATG5		GSDMD
ATP6AP1		IL18		ATP6AP1		GSDME
BRD4		CHMP2B		BRD4		GZMA
BSG		EED		BSG		GZMB
CA9		RBBP4		CA9		HMGB1
CAMP		CASP5		CAMP		IFI27
CAPN1		CHMP4B		CAPN1		IL18
CARD8		IRF2		CARD8		IL1B
CASP1		SUZ12		CASP1		MAP3K20
CASP3		H3-3A		CASP3		MEFV
CASP4		PRIM1		CASP4		MIR223
CASP5		RBBP7		CASP5		NAIP
CASP6		H2BC21		CASP6		NINJ1
CASP8		H3-3B		CASP8		NLRC4
CD274		PRIM2		CD274		NLRP1
CDK9		H3C1		CDK9		NLRP3
CDKN2B-AS1		CHMP3		CDKN2B-AS1		NLRP6
CEBPB		H2AC20		CEBPB		NLRP9
CHMP3		POLA2		CHMP3		PYCARD
CHMP4B		CHMP2A		CHMP4B		TP53
CHRFAM7A		CHMP6		CHRFAM7A		TP63
CITED2		H2AZ2		CITED2		TREM2
COL1A2		H3C12		COL1A2		TRIM21
CRTAC1		H4C1		CRTAC1		ZBP1
CTSV		H4C3		CTSV		ZEB2
CXCL8		H3C13		CXCL8
DDX3X		H3C14		DDX3X
DHX9		H3C2		DHX9
DLX6-AS1		H3C4		DLX6-AS1
DNMT1		H4C11		DNMT1
DPP9		H4C6		DPP9
DRD2		CHMP7		DRD2
EEF2K		H2AC4		EEF2K
ELANE		H2AC6		ELANE
ELAVL1		H2BC14		ELAVL1
EPHA2		H3C11		EPHA2
ETS1		H3C3		ETS1
EZR		H3C6		EZR
FAT1		H4C16		FAT1
FGF21		H4C5		FGF21
FGF5		H4C9		FGF5
FLOT1		CHMP4C		FLOT1
FMR1		H2BC11		FMR1
FNDC4		H2BC13		FNDC4
FNDC5		H2BC3		FNDC5
FOXO3		H2BC9		FOXO3
FOXO4		H4C8		FOXO4
FOXP3		H2BC5		FOXP3
FPR2		H3C10		FPR2
FUS		H3C8		FUS
GABARAP		H4C2		GABARAP
GABARAPL1		H4C4		GABARAPL1
GAS5		H2AC14		GAS5
GATA1		H2AC18		GATA1
GATA6		H2BC1		GATA6
GBP1		H2BC12		GBP1
GBP2		H2BC15		GBP2
GBP3		H2BC4		GBP3
GBP5		H2BC6		GBP5
GJA1		H3C7		GJA1
GJB1		H4C12		GJB1
GNA15		CHMP4A		GNA15
GSDMA		H2AC7		GSDMA
GSDMB		H2AJ		GSDMB
GSDMC		H2BC10		GSDMC
GSDMD		H2BC17		GSDMD
GSDME		H2AC8		GSDME
GSK3B		H2BC26		GSK3B
GZMA		H2BC8		GZMA
GZMB		H4C13		GZMB
HAGLR		H4C14		HAGLR
HDAC2		H2BC7		HDAC2
HMGB1		H4C15		HMGB1
HOTAIR		H2AB1		HOTAIR
HOTTIP		H3C15		HOTTIP
HTRA1		H2AC19		HTRA1
ICAM1		RNF103-CHMP3		ICAM1
IFI27		LOC102724334		IFI27
IFNB1		CASP8		IFNB1
IKBKE		NLRP3		IKBKE
IKBKG		CASP6		IKBKG
IKZF1		ZEB2		IKZF1
IL17A		MAP3K20		IL17A
IL18		TREM2		IL18
IL1B		MEFV		IL1B
IL32		NLRC4		IL32
IL36G		NLRP1		IL36G
IL37		TRIM21		IL37
INPP5D		DHX9		INPP5D
IQGAP1		GZMA		IQGAP1
IRF9		AIM2		IRF9
KCNK5		DPP9		KCNK5
KCNQ1OT1		PYCARD		KCNQ1OT1
KIF23		ZBP1		KIF23
KLF3-AS1		IFI27		KLF3-AS1
KLF4		NAIP		KLF4
LETMD1		APIP		LETMD1
LINC-ROR		NINJ1		LINC-ROR
LINC00240		GBP1		LINC00240
LINC00926		NLRP6		LINC00926
LINC01094		GBP3		LINC01094
LINC01128		GSDMA		LINC01128
LINC01133		GSDMB		LINC01133
LOXL1-AS1		GBP2		LOXL1-AS1
MALAT1		GBP5		MALAT1
MAP3K20		NLRP9		MAP3K20
MAPK14		GSDMC		MAPK14
MCOLN1		MIR223		MCOLN1
MEFV				MEFV
MEG3				MEG3
MELTF				MELTF
METTL14				METTL14
METTL3				METTL3
MFHAS1				MFHAS1
MIR106B				MIR106B
MIR124-1				MIR124-1
MIR125A				MIR125A
MIR1290				MIR1290
MIR137				MIR137
MIR138-1				MIR138-1
MIR138-2				MIR138-2
MIR141				MIR141
MIR155				MIR155
MIR155HG				MIR155HG
MIR182				MIR182
MIR185				MIR185
MIR18A				MIR18A
MIR195				MIR195
MIR200A				MIR200A
MIR200B				MIR200B
MIR200C				MIR200C
MIR206				MIR206
MIR20B				MIR20B
MIR211				MIR211
MIR214				MIR214
MIR22				MIR22
MIR223				MIR223
MIR22HG				MIR22HG
MIR23A				MIR23A
MIR25				MIR25
MIR26A1				MIR26A1
MIR26A2				MIR26A2
MIR302A				MIR302A
MIR302C				MIR302C
MIR30C1				MIR30C1
MIR30E				MIR30E
MIR370				MIR370
MIR424				MIR424
MIR425				MIR425
MIR448				MIR448
MIR455				MIR455
MIR485				MIR485
MIR497				MIR497
MIR5047				MIR5047
MIR520C				MIR520C
MIR527				MIR527
MIR548X				MIR548X
MIR556				MIR556
MLKL				MLKL
MPEG1				MPEG1
MRE11				MRE11
MUC1				MUC1
NAIP				NAIP
NDUFA13				NDUFA13
NEAT1				NEAT1
NEDD4				NEDD4
NEK7				NEK7
NEWENTRY				NEWENTRY
NFE2L2				NFE2L2
NFKB1				NFKB1
NINJ1				NINJ1
NLRC4				NLRC4
NLRP1				NLRP1
NLRP2				NLRP2
NLRP3				NLRP3
NLRP6				NLRP6
NLRP7				NLRP7
NLRP9				NLRP9
NLRX1				NLRX1
NR1H2				NR1H2
OIP5-AS1				OIP5-AS1
OSM				OSM
PAK2				PAK2
PCSK9				PCSK9
PECAM1				PECAM1
PGF				PGF
PIF1				PIF1
PINK1				PINK1
PKM				PKM
PLA2R1				PLA2R1
PPARG				PPARG
PRDM1				PRDM1
PRMT5				PRMT5
PTEN				PTEN
PTGS2				PTGS2
PTPN11				PTPN11
PTX3				PTX3
PYCARD				PYCARD
PYDC2				PYDC2
RCN1				RCN1
ROCK1				ROCK1
S100A12				S100A12
S100A4				S100A4
SDHB				SDHB
SESN2				SESN2
SETD7				SETD7
SGK1				SGK1
SIGLEC15				SIGLEC15
SIRT1				SIRT1
SIRT3				SIRT3
SLC16A4				SLC16A4
SLC30A7				SLC30A7
SLC6A14				SLC6A14
SMAD2				SMAD2
SMC4				SMC4
SMURF2				SMURF2
SNIP1				SNIP1
SNRK				SNRK
SNRPN				SNRPN
SOCS1				SOCS1
SREBF1				SREBF1
STAT2				STAT2
STAT3				STAT3
STAT5A				STAT5A
STING1				STING1
TFAM				TFAM
TIFA				TIFA
TLR2				TLR2
TLR3				TLR3
TLR4				TLR4
TNF				TNF
TNFRSF11B				TNFRSF11B
TNFSF10				TNFSF10
TOMM20				TOMM20
TP53				TP53
TP63				TP63
TPM3				TPM3
TRAF3				TRAF3
TRAF6				TRAF6
TREM1				TREM1
TREM2				TREM2
TRIM21				TRIM21
TRIM24				TRIM24
TRIM31				TRIM31
TRIM38				TRIM38
TRIM45				TRIM45
TRIM59				TRIM59
TSLP				TSLP
TUBB6				TUBB6
TXNIP				TXNIP
UCP1				UCP1
USF2				USF2
USP14				USP14
USP18				USP18
USP25				USP25
UTS2				UTS2
VDR				VDR
VEGFA				VEGFA
VIM				VIM
VPS4A				VPS4A
VSIG4				VSIG4
VTN				VTN
YAF2				YAF2
YTHDF2				YTHDF2
ZBP1				ZBP1
ZDHHC1				ZDHHC1
ZEB2				ZEB2
ZFAS1				ZFAS1
ZNF532				ZNF532
ZNF674-AS1				ZNF674-AS1
				EZH2
				BAX
				DNMT3A
				DNMT3B
				CYCS
				IRF1
				IL1A
				POLA1
				BAK1
				H2AX
				CHMP2B
				EED
				RBBP4
				IRF2
				SUZ12
				H3-3A
				PRIM1
				RBBP7
				H2BC21
				H3-3B
				PRIM2
				H3C1
				H2AC20
				POLA2
				CHMP2A
				CHMP6
				H2AZ2
				H3C12
				H4C1
				H4C3
				H3C13
				H3C14
				H3C2
				H3C4
				H4C11
				H4C6
				CHMP7
				H2AC4
				H2AC6
				H2BC14
				H3C11
				H3C3
				H3C6
				H4C16
				H4C5
				H4C9
				CHMP4C
				H2BC11
				H2BC13
				H2BC3
				H2BC9
				H4C8
				H2BC5
				H3C10
				H3C8
				H4C2
				H4C4
				H2AC14
				H2AC18
				H2BC1
				H2BC12
				H2BC15
				H2BC4
				H2BC6
				H3C7
				H4C12
				CHMP4A
				H2AC7
				H2AJ
				H2BC10
				H2BC17
				H2AC8
				H2BC26
				H2BC8
				H4C13
				H4C14
				H2BC7
				H4C15
				H2AB1
				H3C15
				H2AC19
				RNF103-CHMP3
				LOC102724334

## Sheet: Necroptosis
KEGG database		NCBI database		Union-Related Genes		Intersection-Core Genes
TNF		ACHE		TNF		TNF
TNFRSF1A		ADAR		TNFRSF1A		TNFRSF1A
TRADD		AGFG1		TRADD		TRAF2
TRAF2		ANGPT2		TRAF2		TRAF5
TRAF5		ANXA1		TRAF5		RIPK1
RIPK1		ARC		RIPK1		BIRC3
BIRC2		AURKC		BIRC2		XIAP
BIRC3		AXL		BIRC3		FADD
XIAP		BECN1		XIAP		CASP8
RBCK1		BIRC3		RBCK1		CFLAR
RNF31		BNIP3		RNF31		RIPK3
SHARPIN		BNIP3L		SHARPIN		MAPK8
SPATA2L		BRD4		SPATA2L		MLKL
SPATA2		C5		SPATA2		DNM1L
CYLD		C6		CYLD		NLRP3
FADD		C7		FADD		CHMP4B
CASP8		C9		CASP8		HMGB1
CFLAR		CASP8		CFLAR		TNFSF10
RIPK3		CCL2		RIPK3		FASLG
CYBB		CD274		CYBB		FAS
CAMK2A		CD40LG		CAMK2A		IFNG
CAMK2D		CDC37		CAMK2D		TLR4
CAMK2B		CDK9		CAMK2B		ZBP1
CAMK2G		CFLAR		CAMK2G		HSP90AA1
SLC25A4		CGAS		SLC25A4		TNFAIP3
SLC25A5		CHMP4B		SLC25A5		PARP1
SLC25A6		CTSB		SLC25A6		IFI27
SLC25A31		CXCL1		SLC25A31		IL18
PPID		CXCL5		PPID		IL1B
VDAC1		DAPK1		VDAC1		MAP3K20
VDAC2		DDIT3		VDAC2		MEFV
VDAC3		DNM1L		VDAC3		MIR223
GLUD2		EGR1		GLUD2		NAIP
GLUD1		ESR2		GLUD1		NINJ1
GLUL		EZH2		GLUL		NLRC4
PYGL		FADD		PYGL		NLRP1
PYGM		FAS		PYGM		NLRP3
PYGB		FASLG		PYGB		NLRP6
MAPK8		FASN		MAPK8		NLRP9
MAPK10		FCGBP		MAPK10		PYCARD
MAPK9		FERMT1		MAPK9		TP53
FTH1		FLOT1		FTH1		TP63
FTL		FLOT2		FTL		TREM2
PLA2G4E		FLT3		PLA2G4E		TRIM21
PLA2G4A		FMR1		PLA2G4A		ZBP1
JMJD7-PLA2G4B		FNDC4		JMJD7-PLA2G4B		ZEB2
PLA2G4B		FNDC5		PLA2G4B
PLA2G4C		FPR1		PLA2G4C
PLA2G4D		FUNDC1		PLA2G4D
PLA2G4F		GJA1		PLA2G4F
ALOX15		GJB1		ALOX15
CAPN1		GSDMD		CAPN1
CAPN2		GSK3A		CAPN2
SMPD1		GSK3B		SMPD1
MLKL		HGF		MLKL
PGAM5		HMGB1		PGAM5
DNM1L		HNRNPA1		DNM1L
NLRP3		HSP90AA1		NLRP3
PYCARD		HSPA4		PYCARD
CASP1		HSPA5		CASP1
IL1B		HTRA2		IL1B
CHMP2A		ID1		CHMP2A
CHMP2B		IFNG		CHMP2B
CHMP3		IKBKB		CHMP3
RNF103-CHMP3		IL18BP		RNF103-CHMP3
CHMP4B		IL32		CHMP4B
CHMP4A		IL37		CHMP4A
CHMP4C		JUN		CHMP4C
CHMP6		LGALS3		CHMP6
VPS4B		MAP3K7		VPS4B
VPS4A		MAPK14		VPS4A
CHMP1B		MAPK8		CHMP1B
CHMP1A		MEG3		CHMP1A
CHMP5		MERTK		CHMP5
CHMP7		METTL3		CHMP7
TRPM7		MIR101-1		TRPM7
IL1A		MIR148A		IL1A
IL33		MIR155		IL33
HMGB1		MIR21		HMGB1
TNFSF10		MIR29B1		TNFSF10
TNFRSF10A		MIR324		TNFRSF10A
TNFRSF10B		MIR425		TNFRSF10B
FASLG		MIR7-1		FASLG
FAS		MLKL		FAS
IFNA1		MTOR		IFNA1
IFNA2		MYC		IFNA2
IFNA4		MYD88		IFNA4
IFNA5		MYH9		IFNA5
IFNA6		NAT1		IFNA6
IFNA7		NAT2		IFNA7
IFNA8		NFE2L2		IFNA8
IFNA10		NFKB1		IFNA10
IFNA13		NFKBIA		IFNA13
IFNA14		NGFR		IFNA14
IFNA16		NLRP3		IFNA16
IFNA17		NOX4		IFNA17
IFNA21		PANX1		IFNA21
IFNB1		PARP1		IFNB1
IFNG		PDCD6IP		IFNG
IFNAR1		PELI1		IFNAR1
IFNAR2		PIK3R3		IFNAR2
IFNGR1		PITPNA		IFNGR1
IFNGR2		PLK1		IFNGR2
JAK1		PPP1R3G		JAK1
JAK2		PRKAA1		JAK2
JAK3		PTEN		JAK3
TYK2		PTGES3		TYK2
STAT1		RB1		STAT1
STAT2		RELA		STAT2
STAT3		RIPK1		STAT3
STAT4		RIPK3		STAT4
STAT5A		SERTAD1		STAT5A
STAT5B		SFTPA1		STAT5B
STAT6		SIRPA		STAT6
IRF9		SIRT2		IRF9
EIF2AK2		SIRT3		EIF2AK2
TLR4		SIRT6		TLR4
TICAM2		SLC25A37		TICAM2
TICAM1		SOAT1		TICAM1
TLR3		SRC		TLR3
ZBP1		STING1		ZBP1
USP21		STUB1		USP21
SQSTM1		TIMM50		SQSTM1
HSP90AA1		TLR4		HSP90AA1
HSP90AB1		TNF		HSP90AB1
TNFAIP3		TNFAIP3		TNFAIP3
PARP1		TNFRSF1A		PARP1
BID		TNFRSF1B		BID
BAX		TNFRSF25		BAX
AIFM1		TNFSF10		AIFM1
H2AX		TNIP1		H2AX
H2AC20		TP53		H2AC20
H2AC12		TP63		H2AC12
H2AC1		TRAF2		H2AC1
H2AC25		TRAF5		H2AC25
H2AB3		TRAF6		H2AB3
H2AC8		TXN		H2AC8
H2AC4		TYRO3		H2AC4
MACROH2A2		UCHL1		MACROH2A2
MACROH2A1		USP22		MACROH2A1
H2AC19		UVRAG		H2AC19
H2AJ		XIAP		H2AJ
H2AB1		ZBP1		H2AB1
H2AC17		ZFP91		H2AC17
H2AC18		ZNF7		H2AC18
H2AC11				H2AC11
H2AC21				H2AC21
H2AZ2				H2AZ2
H2AC7				H2AC7
H2AZ1				H2AZ1
H2AC15				H2AC15
H2AC6				H2AC6
H2AC13				H2AC13
H2AC14				H2AC14
H2AC16				H2AC16
H2AB2				H2AB2
H2AL3				H2AL3
PPIA				PPIA
BCL2				BCL2
				ACHE
				ADAR
				AGFG1
				ANGPT2
				ANXA1
				ARC
				AURKC
				AXL
				BECN1
				BNIP3
				BNIP3L
				BRD4
				C5
				C6
				C7
				C9
				CCL2
				CD274
				CD40LG
				CDC37
				CDK9
				CGAS
				CTSB
				CXCL1
				CXCL5
				DAPK1
				DDIT3
				EGR1
				ESR2
				EZH2
				FASN
				FCGBP
				FERMT1
				FLOT1
				FLOT2
				FLT3
				FMR1
				FNDC4
				FNDC5
				FPR1
				FUNDC1
				GJA1
				GJB1
				GSDMD
				GSK3A
				GSK3B
				HGF
				HNRNPA1
				HSPA4
				HSPA5
				HTRA2
				ID1
				IKBKB
				IL18BP
				IL32
				IL37
				JUN
				LGALS3
				MAP3K7
				MAPK14
				MEG3
				MERTK
				METTL3
				MIR101-1
				MIR148A
				MIR155
				MIR21
				MIR29B1
				MIR324
				MIR425
				MIR7-1
				MTOR
				MYC
				MYD88
				MYH9
				NAT1
				NAT2
				NFE2L2
				NFKB1
				NFKBIA
				NGFR
				NOX4
				PANX1
				PDCD6IP
				PELI1
				PIK3R3
				PITPNA
				PLK1
				PPP1R3G
				PRKAA1
				PTEN
				PTGES3
				RB1
				RELA
				SERTAD1
				SFTPA1
				SIRPA
				SIRT2
				SIRT3
				SIRT6
				SLC25A37
				SOAT1
				SRC
				STING1
				STUB1
				TIMM50
				TNF
				TNFRSF1B
				TNFRSF25
				TNIP1
				TP53
				TP63
				TRAF6
				TXN
				TYRO3
				UCHL1
				USP22
				UVRAG
				ZFP91
				ZNF7
